# Supplementary material for: Necessity and Content of Swing Phase Gait Coordination Training Post Stroke; A Case Report
Source: Brain Sci. 2021 Nov 12;11(11):1498. doi: 10.3390/brainsci11111498 (PMC8615654; doi:10.3390/brainsci11111498)
Supplement: Supplementary file 1 [file brainsci-11-01498-s001.zip]

Archive with 1 entries (1 files):
- brainsci-1420640-supplementary.pdf
